# Supplementary material for: Impact of Co-Existing Placental Pathologies in Pregnancies Complicated by Placental Abruption and Acute Neonatal Outcomes
Source: J Clin Med. 2021 Dec 3;10(23):5693. doi: 10.3390/jcm10235693 (PMC8658381; doi:10.3390/jcm10235693)
Supplement: Supplementary file 1 [file jcm-10-05693-s001.zip]

Archive with 1 entries (1 files):
- jcm-1482939-supplementary.pdf
